# Supplementary material for: Effects of Photodynamic Therapy on Tumor Metabolism and Oxygenation Revealed by Fluorescence and Phosphorescence Lifetime Imaging
Source: Int J Mol Sci. 2024 Jan 30;25(3):1703. doi: 10.3390/ijms25031703 (PMC10855179; doi:10.3390/ijms25031703)
Supplement: Supplementary file 1 [file ijms-25-01703-s001.zip]

Archive with 1 entries (1 files):
- ijms-2782637-supplementary.pdf
